# Supplementary material for: Comparative genomics of the white-rot fungi, Phanerochaete carnosa and P. chrysosporium, to elucidate the genetic basis of the distinct wood types they colonize
Source: BMC Genomics. 2012 Sep 2;13:444. doi: 10.1186/1471-2164-13-444 (PMC3463431; doi:10.1186/1471-2164-13-444)
Supplement: Additional file 2 — Table S6. Genomic distribution of CAZymes and FOLymes on major scaffolds in P. carnosa. This table summarizes the distribution of CAZy and FOLy members located within the major scaffolds of the P. carnosa genome sequence. [file 1471-2164-13-444-S2.xls]

## Sheet: Sheet1
Table S6. Genomic distribution of CAZymes and FOLymes on major scaffolds in P. carnosa
ProteinId	Cazyme/folyme	scaffold	strand	start	end	pfam_domains
247272	cazyme	scaffold_1	+	2971529	2976441	GH74_BNR repeat
246008	cazyme	scaffold_1	-	30235	31732	GH61
247802	cazyme	scaffold_1	-	3783416	3785467	GH5_CBM_1
248589	cazyme	scaffold_1	-	5371136	5373481	GH5_CBM_1
168586	cazyme	scaffold_1	+	3442163	3444673	GH5
248300	cazyme	scaffold_1	-	4801736	4803697	GH5
246104	cazyme	scaffold_1	-	357841	361682	GH31
246124	cazyme	scaffold_1	+	393034	398917	GH31
203521	cazyme	scaffold_1	+	504322	508030	GH31
189433	cazyme	scaffold_1	+	575172	576987	GH31
133076	cazyme	scaffold_1	+	1377176	1378901	GH28
246779	cazyme	scaffold_1	-	2131723	2133579	GH16
133445	cazyme	scaffold_1	+	2179216	2181015	GH16
247327	cazyme	scaffold_1	-	3042131	3045409	GH16
246477	cazyme	scaffold_1	+	1307987	1309896	GH10
247750	cazyme	scaffold_1	+	3692934	3695836	CE15
157044	cazyme	scaffold_1	+	5514501	5516008	CE1_CBM_1
190446	cazyme	scaffold_1	+	3777052	3778340	CE1
248451	cazyme	scaffold_1	+	5041287	5042782	CE1
190010	cazyme	scaffold_1	-	2696256	2698700	V-ATPase_C V-ATPase_C
169427	folyme	scaffold_2	+	712697	713966	Glycoprotein iron reductase
249086	folyme	scaffold_2	-	728283	729363	Glycoprotein iron reductase
248821	cazyme	scaffold_2	-	25991	28364	GH79
191400	cazyme	scaffold_2	-	1221331	1222681	GH7_CBM_1
87475	cazyme	scaffold_2	-	1226103	1227843	GH7_CBM_1
87752	cazyme	scaffold_2	-	1233214	1234885	GH7_CBM_1
205265	cazyme	scaffold_2	-	1210053	1211810	GH7
57963	cazyme	scaffold_2	+	815542	816676	GH61_CBM_1
249148	cazyme	scaffold_2	+	944959	947926	GH5
248847	cazyme	scaffold_2	+	80586	84091	GH3
249609	cazyme	scaffold_2	+	1771253	1816981	GH3
205470	cazyme	scaffold_2	-	1817012	1820329	GH3
249799	cazyme	scaffold_2	+	2073717	2077958	GH3
250578	cazyme	scaffold_2	-	3391219	3396711	GH2
249059	cazyme	scaffold_2	+	669473	672166	GH10_CBM_1
251256	cazyme	scaffold_3	-	566069	567979	GH61_CBM_1
251215	cazyme	scaffold_3	+	465671	467576	GH61
251218	cazyme	scaffold_3	+	468341	469775	GH61
251219	cazyme	scaffold_3	+	470525	473281	GH61
90334	cazyme	scaffold_3	-	1897811	1899720	GH51
89569	cazyme	scaffold_3	+	1128951	1130455	GH5
26878	cazyme	scaffold_3	-	2946914	2948425	GH5
192563	cazyme	scaffold_3	-	11312	13069	GH43
116533	cazyme	scaffold_3	+	1893049	1895300	GH28
251916	cazyme	scaffold_3	-	1830890	1832261	GH16
207322	cazyme	scaffold_3	-	3347462	3349621	GH10_CBM_1
252890	cazyme	scaffold_3	-	3350111	3351815	GH10_CBM_1
253139	cazyme	scaffold_3	+	3875260	3880940	GH74_BNR repeat
272346	cazyme	scaffold_3	+	1908734	1911056	EXS
141262	folyme	scaffold_4	-	1098939	1101814	Iron ferroxidase
253391	cazyme	scaffold_4	-	335619	338495	GH61_CBM_1
253799	cazyme	scaffold_4	-	1272994	1274924	GH5_CBM_1
253876	cazyme	scaffold_4	-	1448678	1451183	GH5
194585	cazyme	scaffold_4	-	2644285	2644532	GH5
93346	cazyme	scaffold_4	-	2730840	2731333	GH5
194761	cazyme	scaffold_4	+	3278906	3279912	GH5
194783	cazyme	scaffold_4	+	3354680	3355680	GH5
160141	cazyme	scaffold_4	+	1420467	1422234	GH28	peroxide generation
253878	cazyme	scaffold_4	+	1452086	1454148	GH28
92332	cazyme	scaffold_4	-	1114056	1115479	GH16
119699	cazyme	scaffold_4	+	3722817	3724734	GH16
253820	cazyme	scaffold_4	+	1354998	1357583	GH1
142355	cazyme	scaffold_4	-	3124085	3127198	GH1
254017	cazyme	scaffold_4	+	1653006	1654048	CBM_1
256980	folyme	scaffold_5	+	3167371	3169157	Mn peroxidase
144982	folyme	scaffold_5	+	3175629	3177912	Mn peroxidase
256984	folyme	scaffold_5	-	3180144	3181864	Mn peroxidase
256991	folyme	scaffold_5	-	3189583	3192656	Mn peroxidase
256997	folyme	scaffold_5	+	3195944	3197614	Mn peroxidase
94399	folyme	scaffold_5	+	3208808	3210366	Mn peroxidase
255866	cazyme	scaffold_5	-	1226660	1230868	GH6_CBM_1
256104	cazyme	scaffold_5	+	1607842	1611845	GH55
195521	cazyme	scaffold_5	+	1683144	1685103	GH53
256101	cazyme	scaffold_5	-	1601444	1604984	GH5
256205	cazyme	scaffold_5	+	1759696	1762629	GH43
121155	cazyme	scaffold_5	+	1889037	1891475	GH43
277397	cazyme	scaffold_5	-	3598206	3601504	GH43
257164	cazyme	scaffold_5	-	3518634	3522165	GH31
256742	cazyme	scaffold_5	+	2715109	2718747	GH3
257261	cazyme	scaffold_5	+	3790227	3793938	GH3
143000	cazyme	scaffold_5	-	567422	569215	GH16
255713	cazyme	scaffold_5	+	987054	988610	GH16
143144	folyme	scaffold_5	-	725693	728455	Copper radical oxidase
195373	cazyme	scaffold_5	-	1274283	1275443	CE16
255913	cazyme	scaffold_5	-	1281220	1282194	CE16
208587	cazyme	scaffold_5	+	469192	472355	GTP_EFTU LepA_C EFG_C GTP_EFTU_D2
60261	folyme	scaffold_5	-	300022	302584	Cu-oxidase_3 Cu-oxidase
161126	cazyme	scaffold_5	-	807812	808966	CBM_1_Cytochrome b562
161126	folyme	scaffold_5	-	807812	808966	CBM_1
208595	cazyme	scaffold_5	-	502872	504446
258034	folyme	scaffold_6	-	1391721	1392950	Glycoprotein iron reductase
257835	cazyme	scaffold_6	-	1065024	1066925	GH79
258037	cazyme	scaffold_6	+	1394251	1396644	GH7_CBM_1
257662	cazyme	scaffold_6	-	756817	760732	GH55
196640	cazyme	scaffold_6	+	1152876	1153661	GH45
258456	cazyme	scaffold_6	+	2180108	2182593	GH45
259050	cazyme	scaffold_6	-	3373156	3377984	GH2
97292	cazyme	scaffold_6	-	1188606	1189977	GH16
210087	cazyme	scaffold_6	+	1341680	1343137	GH16
258567	cazyme	scaffold_6	-	2366736	2368648	GH16
258624	cazyme	scaffold_6	+	2479531	2480756	GH11_CBM_1
123913	folyme	scaffold_6	+	2486577	2489543	Copper radical oxidase
258261	folyme	scaffold_6	+	1847445	1849956	Glyoxal_oxid_N DUF1929
277535	cazyme	scaffold_6	-	48026	48228
260114	cazyme	scaffold_7	-	2284366	2288002	GH5
260054	cazyme	scaffold_7	-	2193706	2197314	GH31
30290	cazyme	scaffold_7	+	1150131	1150876	GH12
259359	folyme	scaffold_7	+	895258	898370	Copper radical oxidase
259608	folyme	scaffold_7	+	1341217	1344581	Cellobiose dehydrogenase
163966	cazyme	scaffold_7	+	2306181	2307749	CE16
164377	cazyme	scaffold_8	+	791457	793885	GH79
164378	cazyme	scaffold_8	-	794195	796854	GH79
261448	cazyme	scaffold_8	-	2001590	2002835	GH61
260755	cazyme	scaffold_8	-	653032	654725	GH5
261196	cazyme	scaffold_8	-	1444830	1448693	GH5
261211	cazyme	scaffold_8	-	1464780	1467089	GH3
149023	cazyme	scaffold_8	-	676942	679150	GH16
186775	cazyme	scaffold_8	-	1549651	1551597	GH16
260703	cazyme	scaffold_8	-	574927	580078	GH115
261553	folyme	scaffold_8	+	2306548	2309413	Copper radical oxidase
149761	folyme	scaffold_8	-	2078949	2081860	Cu-oxidase_3 Cu-oxidase_2 Cu-oxidase
100787	folyme	scaffold_8	-	2165175	2167870	Cu-oxidase_3 Cu-oxidase_2 Cu-oxidase
261563	folyme	scaffold_8	-	2357333	2360212	Cu-oxidase_3 Cu-oxidase_2 Cu-oxidase
149824	folyme	scaffold_8	-	2368365	2371786	Cu-oxidase_3 Cu-oxidase Cu-oxidase_2
100639	folyme	scaffold_8	+	2444440	2447152	Cu-oxidase_3 Cu-oxidase Cu-oxidase_2
261609	folyme	scaffold_8	-	2461294	2464210	Cu-oxidase_3 Cu-oxidase Cu-oxidase_2
186926	folyme	scaffold_8	-	2373459	2376221	Cu-oxidase_2 Cu-oxidase Cu-oxidase_3
212237	folyme	scaffold_9	+	404873	406916	Lignin peroxidase
262882	folyme	scaffold_10	+	495184	496977	Mn peroxidase
263501	folyme	scaffold_10	-	1969940	1971733	Lignin peroxidase
213241	folyme	scaffold_10	+	1976572	1979063	Lignin peroxidase
152156	folyme	scaffold_10	+	2018444	2020054	Lignin peroxidase
263097	cazyme	scaffold_10	+	958421	962043	GH61_CBM_1
213022	cazyme	scaffold_10	-	967852	970775	GH61
263354	cazyme	scaffold_10	-	1589118	1590950	GH5
263356	cazyme	scaffold_10	+	1591610	1593357	GH5
262713	cazyme	scaffold_10	+	14591	17707	GH3
263528	folyme	scaffold_10	-	1997930	2002253	copper radical oxidase
263533	folyme	scaffold_10	+	2010385	2014630	copper radical oxidase
