# Supplementary material for: Comparative genomics of the white-rot fungi, Phanerochaete carnosa and P. chrysosporium, to elucidate the genetic basis of the distinct wood types they colonize
Source: BMC Genomics. 2012 Sep 2;13:444. doi: 10.1186/1471-2164-13-444 (PMC3463431; doi:10.1186/1471-2164-13-444)
Supplement: Additional file 4 — Table S7. List of CAZy members computationally annotated in P. carnosa. List of protein IDs computationally annotated as CAZy members in P. carnosa. [file 1471-2164-13-444-S4.xls]

## Sheet: Feuil1
Table S7. List of CAZy members computationally annotated in P. carnosa.
Protein_ID	Defline	Notes	CAZy module(s)	CAZy_ID
248451	Carbohydrate Esterase Family 1 protein		CBM1-CE1	264324
262352	Carbohydrate Esterase Family 1 protein		CBM1-CE1	264496
190446	Carbohydrate Esterase Family 1 protein		CE1	264315
157044	Carbohydrate Esterase Family 15 protein		CBM1-CE15	264327
179285	Carbohydrate Esterase Family 15 protein		CBM1-CE15	264529
247750	Carbohydrate Esterase Family 15 protein		CE15	264314
185435	Carbohydrate Esterase Family 16 protein		CE16	264447
195373	Carbohydrate Esterase Family 16 protein		CE16	264405
255713	Carbohydrate Esterase Family 16 protein	Fragment C-term	CE16	265479
255913	Carbohydrate Esterase Family 16 protein	Fragment N-term	CE16	265480
258413	Carbohydrate Esterase Family 16 protein		CE16	264446
122169	Carbohydrate Esterase Family 4 protein		CE4	264424
246984	Carbohydrate Esterase Family 4 protein		CE4	265450
249241	Carbohydrate Esterase Family 4 protein		CE4	264337
257147	Carbohydrate Esterase Family 4 protein		CE4	264426
154301	Carbohydrate Esterase Family 8 protein		CE8	264523
198942	Carbohydrate Esterase Family 8 protein		CE8	264486
260019	Carbohydrate Esterase Family 9 protein		CE9	264467
161126	Carbohydrate-Binding Module Family 1 protein		CBM1	265478
254017	Carbohydrate-Binding Module Family 1 protein		CBM1	264390
262183	Carbohydrate-Binding Module Family 1 protein		CBM1	264493
257901	Carbohydrate-Binding Module Family 12 protein		CBM12	264438
248681	Carbohydrate-Binding Module Family 21 protein		CBM21	264328
257123	Carbohydrate-Binding Module Family 21 protein		CBM21	264425
250203	Carbohydrate-Binding Module Family 48 protein		CBM48	264352
262323	Carbohydrate-Binding Module Family 48 protein	Fragment C-term	CBM48	265502
210507	Carbohydrate-Binding Module Family 50 protein		CBM50	265491
248370	Carbohydrate-Binding Module Family 50 protein		CBM50	264321
97638	Distantly related to plant expansins		EXPN	264440
121402	Distantly related to plant expansins		EXPN	264417
164667	Distantly related to plant expansins		EXPN	264480
169913	Distantly related to plant expansins		EXPN	264346
198799	Distantly related to plant expansins		EXPN	264481
211183	Distantly related to plant expansins		EXPN	264466
255107	Distantly related to plant expansins		EXPN	264399
255931	Distantly related to plant expansins		EXPN	264406
256446	Distantly related to plant expansins		EXPN	264416
259886	Distantly related to plant expansins		EXPN	264465
261057	Distantly related to plant expansins		EXPN	264476
261395	Distantly related to plant expansins		EXPN	264482
262410	Distantly related to plant expansins		EXPN	264287
142355	Glycoside Hydrolase Family 1 protein		GH1	264285
253820	Glycoside Hydrolase Family 1 protein		GH1	264384
207322	Glycoside Hydrolase Family 10 protein		CBM1-GH10	264377
249059	Glycoside Hydrolase Family 10 protein		CBM1-GH10	264332
252890	Glycoside Hydrolase Family 10 protein		CBM1-GH10	264378
262694	Glycoside Hydrolase Family 10 protein		CBM1-GH10	264498
246477	Glycoside Hydrolase Family 10 protein		GH10	264297
258624	Glycoside Hydrolase Family 11 protein		GH11-CBM1	264451
260703	Glycoside Hydrolase Family 115 protein		GH115	264471
30290	Glycoside Hydrolase Family 12 protein	Fragment C-term	GH12	265494
265945	Glycoside Hydrolase Family 12 protein		GH12	264530
266402	Glycoside Hydrolase Family 12 protein		GH12	264533
256302	Glycoside Hydrolase Family 13 / Glycosyltransferase Family 5 protein		GH13-GT5	264415
249739	Glycoside Hydrolase Family 13 protein		CBM48-GH13	264344
177066	Glycoside Hydrolase Family 13 protein		GH13	264490
213770	Glycoside Hydrolase Family 13 protein		GH13	264517
256611	Glycoside Hydrolase Family 13 protein		GH13	264289
259133	Glycoside Hydrolase Family 13 protein		GH13	264454
261445	Glycoside Hydrolase Family 13 protein		GH13	265499
262212	Glycoside Hydrolase Family 13 protein		GH13	264495
259591	Glycoside Hydrolase Family 13 protein		GH13-CBM20	264460
259593	Glycoside Hydrolase Family 13 protein		GH13-CBM20	264461
259567	Glycoside Hydrolase Family 15 protein	Fragment N-term	GH15	265495
261990	Glycoside Hydrolase Family 15 protein		GH15-CBM20	264491
92332	Glycoside Hydrolase Family 16 protein		GH16	264382
97292	Glycoside Hydrolase Family 16 protein		GH16	264439
102946	Glycoside Hydrolase Family 16 protein		GH16	264508
119699	Glycoside Hydrolase Family 16 protein		GH16	264397
127529	Glycoside Hydrolase Family 16 protein		GH16	265501
133445	Glycoside Hydrolase Family 16 protein		GH16	264301
136813	Glycoside Hydrolase Family 16 protein		GH16	264343
143000	Glycoside Hydrolase Family 16 protein		GH16	264400
149023	Glycoside Hydrolase Family 16 protein		GH16	264473
153747	Glycoside Hydrolase Family 16 protein		GH16	264520
210087	Glycoside Hydrolase Family 16 protein		GH16	264441
246779	Glycoside Hydrolase Family 16 protein		GH16	264300
247327	Glycoside Hydrolase Family 16 protein		GH16	264309
247521	Glycoside Hydrolase Family 16 protein		GH16	264311
247542	Glycoside Hydrolase Family 16 protein		GH16	264312
251916	Glycoside Hydrolase Family 16 protein		GH16	264371
258567	Glycoside Hydrolase Family 16 protein		GH16	264450
259381	Glycoside Hydrolase Family 16 protein		GH16	264456
259638	Glycoside Hydrolase Family 16 protein		GH16	264463
260755	Glycoside Hydrolase Family 16 protein		GH16	264472
262385	Glycoside Hydrolase Family 16 protein		GH16	264497
264038	Glycoside Hydrolase Family 16 protein		GH16	265508
264040	Glycoside Hydrolase Family 16 protein		GH16	265509
265415	Glycoside Hydrolase Family 16 protein		GH16	264524
146663	Glycoside Hydrolase Family 17 protein		GH17	264449
252891	Glycoside Hydrolase Family 17 protein		GH17	264379
61816	Glycoside Hydrolase Family 18 protein		GH18	264452
109170	Glycoside Hydrolase Family 18 protein	Fragment N-term/C-term	GH18	265524
123568	Glycoside Hydrolase Family 18 protein		GH18	264444
157397	Glycoside Hydrolase Family 18 protein	Fragment N-term	GH18	264339
172754	Glycoside Hydrolase Family 18 protein		GH18	264394
200402	Glycoside Hydrolase Family 18 protein		GH18	264510
202434	Glycoside Hydrolase Family 18 protein	Fragment C-term	GH18	265519
254594	Glycoside Hydrolase Family 18 protein		GH18	264393
83835	Glycoside Hydrolase Family 18 protein		GH18-CBM5	265452
98844	Glycoside Hydrolase Family 18 protein		GH18-CBM5	264462
140275	Glycoside Hydrolase Family 18 protein		GH18-CBM5	264278
250578	Glycoside Hydrolase Family 2 protein		GH2	264358
259050	Glycoside Hydrolase Family 2 protein		GH2	264453
131613	Glycoside Hydrolase Family 20 protein		GH20	264526
173171	Glycoside Hydrolase Family 20 protein		GH20	264401
265478	Glycoside Hydrolase Family 20 protein		GH20	264525
258390	Glycoside Hydrolase Family 23 protein		GH23	264445
210357	Glycoside Hydrolase Family 27 protein		CBM1-GH27	265489
247121	Glycoside Hydrolase Family 27 protein		GH27	264305
251888	Glycoside Hydrolase Family 27 protein		GH27	264370
82797	Glycoside Hydrolase Family 28 protein	Fragment C-term	GH28	265457
116533	Glycoside Hydrolase Family 28 protein		GH28	265465
133076	Glycoside Hydrolase Family 28 protein		GH28	264298
253878	Glycoside Hydrolase Family 28 protein		GH28	265468
76274	Glycoside Hydrolase Family 3 protein		GH3	264535
80382	Glycoside Hydrolase Family 3 protein		GH3	264534
205470	Glycoside Hydrolase Family 3 protein		GH3	264342
248847	Glycoside Hydrolase Family 3 protein		GH3	264331
249609	Glycoside Hydrolase Family 3 protein		GH3	264341
249799	Glycoside Hydrolase Family 3 protein	Fragment N-term	GH3	265461
256742	Glycoside Hydrolase Family 3 protein		GH3	264421
257261	Glycoside Hydrolase Family 3 protein	Fragment N-term	GH3	265485
261211	Glycoside Hydrolase Family 3 protein		GH3	264478
262713	Glycoside Hydrolase Family 3 protein		GH3	264499
266084	Glycoside Hydrolase Family 3 protein		GH3	264532
186775	Glycoside Hydrolase Family 30 protein		GH30	264479
261196	Glycoside Hydrolase Family 30 protein		GH30	264477
264999	Glycoside Hydrolase Family 30 protein		GH30	264522
189433	Glycoside Hydrolase Family 31 protein	Fragment C-term	GH31	265444
189439	Glycoside Hydrolase Family 31 protein	Fragment N-term/C-term	GH31	265445
203521	Glycoside Hydrolase Family 31 protein		GH31	264295
246104	Glycoside Hydrolase Family 31 protein		GH31	264293
246124	Glycoside Hydrolase Family 31 protein		GH31	264294
256543	Glycoside Hydrolase Family 31 protein		GH31	264418
257164	Glycoside Hydrolase Family 31 protein		GH31	264428
260054	Glycoside Hydrolase Family 31 protein		GH31	264468
95998	Glycoside Hydrolase Family 35 protein		GH35	264432
175869	Glycoside Hydrolase Family 35 protein		GH35	264464
184879	Glycoside Hydrolase Family 35 protein		GH35	264431
257303	Glycoside Hydrolase Family 35 protein	Fragment N-term	GH35	265486
140518	Glycoside Hydrolase Family 37 protein		GH37	264380
214333	Glycoside Hydrolase Family 37 protein	Fragment N-term	GH37	265514
100402	Glycoside Hydrolase Family 38 protein	Fragment N-term	GH38	265500
202223	Glycoside Hydrolase Family 38 protein	Fragment C-term	GH38	265518
202980	Glycoside Hydrolase Family 38 protein	Fragment C-term	GH38	265523
121155	Glycoside Hydrolase Family 43 protein		GH43	264414
192563	Glycoside Hydrolase Family 43 protein		GH43	264360
257200	Glycoside Hydrolase Family 43 protein	Fragment C-term	GH43	265484
256205	Glycoside Hydrolase Family 43 protein		GH43-CBM35	264412
196640	Glycoside Hydrolase Family 45 protein		GH45	264290
28202	Glycoside Hydrolase Family 47 protein		GH47	264403
86332	Glycoside Hydrolase Family 47 protein		GH47	264353
248627	Glycoside Hydrolase Family 47 protein		GH47	264326
252166	Glycoside Hydrolase Family 47 protein		GH47	264373
264768	Glycoside Hydrolase Family 47 protein		GH47	264519
247802	Glycoside Hydrolase Family 5 protein		CBM1-GH5	264316
248589	Glycoside Hydrolase Family 5 protein		CBM1-GH5	264325
251791	Glycoside Hydrolase Family 5 protein		CBM1-GH5	264369
253799	Glycoside Hydrolase Family 5 protein		CBM1-GH5	264383
26878	Glycoside Hydrolase Family 5 protein	Fragment N-term	GH5	264376
89569	Glycoside Hydrolase Family 5 protein		GH5	264368
93346	Glycoside Hydrolase Family 5 protein	Fragment N-term/C-term	GH5	265469
122298	Glycoside Hydrolase Family 5 protein		GH5	264430
166617	Glycoside Hydrolase Family 5 protein		GH5	264518
168586	Glycoside Hydrolase Family 5 protein		GH5	264313
183787	Glycoside Hydrolase Family 5 protein	Fragment N-term/C-term	GH5	265475
189847	Glycoside Hydrolase Family 5 protein		GH5	264302
194761	Glycoside Hydrolase Family 5 protein	Fragment N-term/C-term	GH5	265471
194783	Glycoside Hydrolase Family 5 protein	Fragment N-term/C-term	GH5	265472
194899	Glycoside Hydrolase Family 5 protein	Fragment N-term	GH5	265476
195521	Glycoside Hydrolase Family 5 protein		GH5	264411
208424	Glycoside Hydrolase Family 5 protein		GH5	264396
248300	Glycoside Hydrolase Family 5 protein		GH5	264320
249148	Glycoside Hydrolase Family 5 protein		GH5	264335
253876	Glycoside Hydrolase Family 5 protein		GH5	264388
256101	Glycoside Hydrolase Family 5 protein		GH5	264408
260114	Glycoside Hydrolase Family 5 protein		GH5	264469
263354	Glycoside Hydrolase Family 5 protein	Fragment N-term	GH5	265504
263356	Glycoside Hydrolase Family 5 protein		GH5	264281
90334	Glycoside Hydrolase Family 51 protein		GH51	264372
208092	Glycoside Hydrolase Family 51 protein		GH51	264391
261864	Glycoside Hydrolase Family 53 protein		GH53	264489
256104	Glycoside Hydrolase Family 55 protein		GH55	264409
257662	Glycoside Hydrolase Family 55 protein		GH55	264284
255866	Glycoside Hydrolase Family 6 protein		CBM1-GH6	264404
213022	Glycoside Hydrolase Family 61 protein		GH61	264504
246008	Glycoside Hydrolase Family 61 protein		GH61	264292
251215	Glycoside Hydrolase Family 61 protein		GH61	264362
251218	Glycoside Hydrolase Family 61 protein		GH61	264363
251219	Glycoside Hydrolase Family 61 protein		GH61	264364
261448	Glycoside Hydrolase Family 61 protein		GH61	264484
262199	Glycoside Hydrolase Family 61 protein		GH61	264494
57963	Glycoside Hydrolase Family 61 protein	Fragment N-term	GH61-CBM1	264334
251256	Glycoside Hydrolase Family 61 protein		GH61-CBM1	264365
253391	Glycoside Hydrolase Family 61 protein		GH61-CBM1	264381
263097	Glycoside Hydrolase Family 61 protein		GH61-CBM1	264503
256571	Glycoside Hydrolase Family 63 protein		GH63	264419
205265	Glycoside Hydrolase Family 7 protein	Fragment N-term/C-term	GH7	265460
249300	Glycoside Hydrolase Family 7 protein		GH7-CBM1	264338
258037	Glycoside Hydrolase Family 7 protein		GH7-CBM1	264442
264060	Glycoside Hydrolase Family 7 protein		GH7-CBM1	264283
264426	Glycoside Hydrolase Family 7 protein		GH7-CBM1	264516
147502	Glycoside Hydrolase Family 71 protein	Fragment N-term	GH71	265493
261700	Glycoside Hydrolase Family 71 protein		GH71	264487
246982	Glycoside Hydrolase Family 72 protein		GH72-CBM43	264304
253139	Glycoside Hydrolase Family 74 protein	Fragment C-term	GH74	265467
247272	Glycoside Hydrolase Family 74 protein		GH74-CBM1	264307
149766	Glycoside Hydrolase Family 78 protein		GH78	264485
115084	Glycoside Hydrolase Family 79 protein		GH79	264356
189750	Glycoside Hydrolase Family 79 protein	Fragment N-term/C-term	GH79	265446
248821	Glycoside Hydrolase Family 79 protein		GH79	264330
252537	Glycoside Hydrolase Family 79 protein	Fragment N-term	GH79	264375
257835	Glycoside Hydrolase Family 79 protein		GH79	264435
260832	Glycoside Hydrolase Family 79 protein	Fragment N-term/C-term	GH79	265498
265143	Glycoside Hydrolase Family 79 protein	Fragment N-term/C-term	GH79	265512
265650	Glycoside Hydrolase Family 79 protein	Fragment N-term/C-term	GH79	265515
266185	Glycoside Hydrolase Family 79 protein	Fragment N-term/C-term	GH79	265520
266219	Glycoside Hydrolase Family 79 protein	Fragment N-term/C-term	GH79	265521
266539	Glycoside Hydrolase Family 79 protein	Fragment N-term/C-term	GH79	265525
191267	Glycoside Hydrolase Family 85 protein		GH85	264333
256919	Glycoside Hydrolase Family 88 protein		GH88	264423
177050	Glycoside Hydrolase Family 89 protein		GH89	264282
114139	Glycoside Hydrolase Family 9 protein		GH9	264348
123038	Glycoside Hydrolase Family 92 protein		GH92	264436
248819	Glycoside Hydrolase Family 92 protein	Fragment N-term	GH92	265458
249084	Glycoside Hydrolase Family 92 protein	Fragment N-term	GH92	265459
255063	Glycoside Hydrolase Family 92 protein		GH92	264398
259392	Glycoside Hydrolase Family 95 protein		GH95	264458
91766	Glycosyltransferase Family 1 protein	Fragment N-term	GT1	265470
123422	Glycosyltransferase Family 1 protein	Fragment C-term	GT1	265488
168142	Glycosyltransferase Family 1 protein		GT1	265448
205009	Glycosyltransferase Family 1 protein		GT1	264329
205674	Glycosyltransferase Family 1 protein	Fragment N-term	GT1	265462
205698	Glycosyltransferase Family 1 protein		GT1	264349
210347	Glycosyltransferase Family 1 protein		GT1	264448
256328	Glycosyltransferase Family 1 protein	Fragment N-term	GT1	265481
261780	Glycosyltransferase Family 1 protein		GT1	264488
262077	Glycosyltransferase Family 1 protein		GT1	264492
123894	Glycosyltransferase Family 15 protein	Fragment C-term	GT15	265490
151439	Glycosyltransferase Family 15 protein		GT15	264501
209078	Glycosyltransferase Family 15 protein		GT15	264413
262938	Glycosyltransferase Family 15 protein		GT15	264500
62490	Glycosyltransferase Family 2 protein	Fragment N-term	GT2	265526
97090	Glycosyltransferase Family 2 protein		GT2	264437
99494	Glycosyltransferase Family 2 protein		GT2	264459
135095	Glycosyltransferase Family 2 protein		GT2	264319
138474	Glycosyltransferase Family 2 protein		GT2	264359
181539	Glycosyltransferase Family 2 protein		GT2	264351
201595	Glycosyltransferase Family 2 protein		GT2	264528
248431	Glycosyltransferase Family 2 protein		GT2	264322
250571	Glycosyltransferase Family 2 protein		GT2	264357
253847	Glycosyltransferase Family 2 protein		GT2	264386
257626	Glycosyltransferase Family 2 protein		GT2	264433
258835	Glycosyltransferase Family 2 protein	Fragment N-term	GT2	265492
264340	Glycosyltransferase Family 2 protein		GT2	264515
251438	Glycosyltransferase Family 20 protein		GT20	264366
252422	Glycosyltransferase Family 20 protein		GT20	265466
260771	Glycosyltransferase Family 20 protein		GT20	264474
247835	Glycosyltransferase Family 21 protein		GT21	264317
143155	Glycosyltransferase Family 22 protein	Fragment C-term	GT22	265477
160814	Glycosyltransferase Family 22 protein	Fragment N-term	GT22	265474
180449	Glycosyltransferase Family 22 protein		GT22	264318
214615	Glycosyltransferase Family 22 protein		GT22	264531
247945	Glycosyltransferase Family 22 protein		GT22	264291
90177	Glycosyltransferase Family 24 protein		GT24	264361
187812	Glycosyltransferase Family 3 protein		GT3	265503
83334	Glycosyltransferase Family 31 protein		GT31	264310
249466	Glycosyltransferase Family 32 protein		GT32	264340
246222	Glycosyltransferase Family 33 protein		GT33	264296
260910	Glycosyltransferase Family 35 protein		GT35	264475
249159	Glycosyltransferase Family 39 protein		GT39	264336
255514	Glycosyltransferase Family 39 protein		GT39	264402
263757	Glycosyltransferase Family 39 protein	Fragment N-term	GT39	265506
119076	Glycosyltransferase Family 4 protein		GT4	264392
122257	Glycosyltransferase Family 4 protein		GT4	264427
144860	Glycosyltransferase Family 4 protein		GT4	264422
154412	Glycosyltransferase Family 4 protein		GT4	265513
214476	Glycosyltransferase Family 4 protein		GT4	265516
204191	Glycosyltransferase Family 41 protein		GT41	265453
172928	Glycosyltransferase Family 48 protein		GT48	265473
256062	Glycosyltransferase Family 48 protein		GT48	264407
186846	Glycosyltransferase Family 49 protein		GT49	264483
187889	Glycosyltransferase Family 49 protein		GT49	264506
114008	Glycosyltransferase Family 57 protein		GT57	264347
264992	Glycosyltransferase Family 57 protein		GT57	264521
120945	Glycosyltransferase Family 58 protein		GT58	264410
84564	Glycosyltransferase Family 59 protein		GT59	264303
263936	Glycosyltransferase Family 66 protein		GT66	264514
213119	Glycosyltransferase Family 69 protein		GT69	264505
248437	Glycosyltransferase Family 69 protein		GT69	264323
253906	Glycosyltransferase Family 69 protein		GT69	264389
97813	Glycosyltransferase Family 76 protein		GT76	264434
32597	Glycosyltransferase Family 8 protein		GT8	264511
93229	Glycosyltransferase Family 8 protein		GT8	264385
137435	Glycosyltransferase Family 8 protein		GT8	264350
152681	Glycosyltransferase Family 8 protein		GT8	264513
168270	Glycosyltransferase Family 8 protein		GT8	264306
180462	Glycosyltransferase Family 8 protein		GT8	265456
188133	Glycosyltransferase Family 8 protein		GT8	264512
263564	Glycosyltransferase Family 8 protein		GT8	265505
253865	Glycosyltransferase Family 90 protein		GT90	264387
29063	Polysaccharide Lyase Family 14 protein	Fragment C-term	PL14	265483
146440	Polysaccharide Lyase Family 14 protein		PL14	264443
257149	Polysaccharide Lyase Family 14 protein	Fragment N-term	PL14	265482
257172	Polysaccharide Lyase Family 14 protein		PL14	264429
260328	Polysaccharide Lyase Family 14 protein		PL14	264470
260353	Polysaccharide Lyase Family 14 protein	Fragment C-term	PL14	265497
265869	Polysaccharide Lyase Family 14 protein	Fragment C-term	PL14	265517
111035	Polysaccharide Lyase Family 8 protein		PL8	264308
Additional CAZymes predicted through manual annotation were:
191400	Glycoside Hydrolase Family 7 protein	Identified within the scaffold location of protein ID 249300	GH7_CBM_1
87475	Glycoside Hydrolase Family 7 protein	Identified within the scaffold location of protein ID 249300	GH7_CBM_1
87752	Glycoside Hydrolase Family 7 protein	Identified within the scaffold location of protein ID 249300	GH7_CBM_1
194585	Glycoside Hydrolase Family 5 protein		GH5
258456	Glycoside Hydrolase Family 45 protein		GH45
164377	Glycoside Hydrolase Family 79 protein		GH79
164378	Glycoside Hydrolase Family 79 protein		GH79
