# Supplementary material for: Comparative genomics of the white-rot fungi, Phanerochaete carnosa and P. chrysosporium, to elucidate the genetic basis of the distinct wood types they colonize
Source: BMC Genomics. 2012 Sep 2;13:444. doi: 10.1186/1471-2164-13-444 (PMC3463431; doi:10.1186/1471-2164-13-444)
Supplement: Additional file 5 — Table S10. List of the genes involved in carbohydrate metabolism. List of P. carnosa and P. chrysosporium genes involved in carbohydrate metabolism accompanied with gene expression data of P. carnosa. [file 1471-2164-13-444-S5.xlsx]

## Sheet: Table S10
Table S10. List of the genes involved in carbohydrate metabolism. Genes that were upregulated in cellulose or wood containing medium are highlighted in yellow. Genes that were downregulated during growth on cellulose or wood containing medium are highlighted in blue..
							log2RPKM
Activity (EC system)	Activity–function	P. chrysosporium	Pchr Day5 Glucose. Average of 3 Reps (log2)2	Pchr Day5 BMA. Average of 3 Reps (log2)	Pchr BMA/Glu Fold change	P. carnosa	Y	F	P	S	M
Glycolysis
5.1.3.3	aldose 1-epimerase	jgi|Phchr1|138479|e_gww2.4.252.1	11.6168	14.4503	7.12825	jgi|Phaca1|252787|fgenesh2_kg.3_#_1729_#_isotig03735	2.68	5.42	8.74	7.8	6.83
		jgi|Phchr1|140836|e_gww2.15.74.1	13.2784	13.5153	1.1784	jgi|Phaca1|199860|gm1.10571_g	6.39	2.63	2.42	3.5	5.22
5.1.3.15	glucose-6-phosphate 1-epimerase	jgi|Phchr1|6715|fgenesh1_pg.C_scaffold_11000400	13.0597	12.8347	0.855622	jgi|Phaca1|247363|fgenesh2_kg.1_#_1373_#_isotig11517	4.24	3.06	2.41	1.44	2.81
3.1.3.11	fructose-1,6-bisphosphatase I	jgi|Phchr1|123016|e_gwh2.1.732.1	9.88799	9.25406	0.644416	jgi|Phaca1|256157|fgenesh2_kg.5_#_1022_#_isotig10854	7.71	9.59	9.67	9.74	9.15
EC 2.7.1.2	Glucokinase	jgi|Phchr1|139223|e_gww2.2.405.1	12.223	11.9019	0.800514	jgi|Phaca1|250162|fgenesh2_kg.2_#_1360_#_isotig10339	6.73	5.98	5.12	6.12	6.11
EC 2.7.1.1	Hexokinase	jgi|Phchr1|3408|fgenesh1_pg.C_scaffold_4000667	12.6354	12.4028	0.85109	jgi|Phaca1|255001|fgenesh2_kg.4_#_1753_#_isotig12903	7.4	6.38	6.39	6.75	6.29
EC 5.3.1.9	Glucose-6-phosphate isomerase	jgi|Phchr1|3583|fgenesh1_pg.C_scaffold_5000145	11.5015	10.8566	0.639532	jgi|Phaca1|172519|estExt_fgenesh1_pm.C_4_t20059	8.06	9.77	8.03	9.01	9.3
EC 2.7.1.11	6-Phosphofructokinase (α)	jgi|Phchr1|140252|e_gww2.16.7.1	11.5114	10.8392	0.627529	jgi|Phaca1|252630|fgenesh2_kg.3_#_1572_#_isotig10593	7.06	4.84	4.7	4.98	5.25
EC 4.1.2.13	Fructose-bisphosphate aldolase	jgi|Phchr1|136462|e_gww2.7.426.1	12.9472	12.4539	0.7104	jgi|Phaca1|251772|fgenesh2_kg.3_#_714_#_isotig10642	9.14	7.8	8.51	8.95	8.36
EC 5.3.1.1	Triose-phosphate isomerase	jgi|Phchr1|124390|e_gwh2.12.271.1	8.59798	8.44866	0.901678	jgi|Phaca1|259404|fgenesh2_kg.7_#_312_#_isotig11995	7.81	6.14	6.71	6.63	7.25
EC 1.2.1.12	Glyceraldehyde-3-phosphate dehydrogenase	jgi|Phchr1|132198|e_gww2.9.328.1	14.2847	13.0144	0.414552	jgi|Phaca1|261268|fgenesh2_kg.8_#_863_#_isotig00719	12.06	9.68	9.8	9.84	10.16
EC 2.7.2.3	Phosphoglycerate kinase	jgi|Phchr1|122435|e_gwh2.1.612.1	12.2017	10.6469	0.340388	jgi|Phaca1|256687|fgenesh2_kg.5_#_1552_#_isotig13870	9.82	7.19	7.69	7.45	7.86
EC 5.4.2.1	Phosphoglycerate mutase (cofactor-independent)	jgi|Phchr1|4270|fgenesh1_pg.C_scaffold_7000083	12.9898	11.6984	0.408562	jgi|Phaca1|251664|fgenesh2_kg.3_#_606_#_isotig12299	7.54	5.77	4.28	5.24	5.55
EC 4.2.1.11	Phosphopyruvate hydratase (enolase)	jgi|Phchr1|135734|e_gww2.13.180.1	13.7492	12.3585	0.38138	jgi|Phaca1|248428|fgenesh2_kg.1_#_2438_#_isotig03521	10.74	8.21	9.78	9.36	9.36
EC 2.7.1.40	Pyruvate kinase	jgi|Phchr1|134605|e_gww2.11.158.1	13.5194	11.8034	0.304381	jgi|Phaca1|111557|estExt_Genewise1.C_1_t50184	8	5.95	7.59	7.41	7.3
Gluconeogenesis
EC 3.1.3.46	Fructose-2,6-bisphosphate 2-phosphatase	jgi|Phchr1|123276|e_gwh2.1.264.1	13.3286	13.3103	0.987436	jgi|Phaca1|121702|estExt_Genewise1.C_5_t50071	6.6	5.5	5.93	5.97	5.43
	possible Fructose-2,6-bisphosphate 2-phosphatase	jgi|Phchr1|38325|gww2.7.226.1	12.9165	12.7666	0.901292	jgi|Phaca1|138754|estExt_Genewise1Plus.C_3_t10222	5.54	4.75	5.58	5.38	5.11
Fermentation pathway
EC 4.1.1.1	Pyruvate decarboxylase	jgi|Phchr1|138589|e_gww2.8.121.1	14.2694	13.4734	0.575936	jgi|Phaca1|261809|fgenesh2_kg.9_#_195_#_isotig03211	10.6	6.39	6.19	6.25	7.37
						jgi|Phaca1|167159|fgenesh1_pm.13_#_305	3.19	0.55	0.85	1.19	1.3
EC 1.1.1.1	Alcohol dehydrogenase	jgi|Phchr1|4796|fgenesh1_pg.C_scaffold_7000609	14.5318	13.6454	0.54096	jgi|Phaca1|214679|estExt_Genemark1.C_3050001	9.75	5.66	4.96	6.51	7.84
EC 1.1.3.4	Glucose oxidase (β-d-glucose:oxygen 1-oxidoreductase)	jgi|Phchr1|127396|e_gwh2.3.169.1	13.429	12.5107	0.529138	jgi|Phaca1|264347|fgenesh2_kg.11_#_746_#_isotig05534	8.58	4.87	4.41	5.38	6.61
	Glucose oxidase (β-d-glucose:oxygen 1-oxidoreductase)	jgi|Phchr1|131961|e_gww2.9.133.1	12.3155	12.2044	0.925899	jgi|Phaca1|192337|gm1.3048_g	2.63	2.22	1.61	2.51	2.69
		jgi|Phchr1|140190|e_gww2.16.32.1	12.8504	12.5922	0.83615	jgi|Phaca1|260475|fgenesh2_kg.8_#_70_#_isotig03665	5.52	4.77	3.77	4.09	4.06
		jgi|Phchr1|6017|fgenesh1_pg.C_scaffold_10000100	10.232	10.2802	1.03395	jgi|Phaca1|211701|estExt_Genemark1.C_8_t10237	7.61	7.65	6.99	6.81	7.43
		jgi|Phchr1|8212|fgenesh1_pg.C_scaffold_15000281	11.7348	11.8592	1.09007	jgi|Phaca1|262829|fgenesh2_kg.10_#_121_#_isotig08125	3.53	3.87	3.61	3.23	4.24
		jgi|Phchr1|133990|e_gww2.6.77.1	10.577	10.7582	1.13377	jgi|Phaca1|212710|estExt_Genemark1.C_9_t20142	3.48	3.38	3.62	3.66	3.7
		jgi|Phchr1|9149|fgenesh1_pg.C_scaffold_22000016	12.0024	12.1643	1.11874	jgi|Phaca1|260760|fgenesh2_kg.8_#_355_#_isotig01866	4.49	4.17	3.88	4.28	4.12
		jgi|Phchr1|8202|fgenesh1_pg.C_scaffold_15000271	12.7437	12.974	1.17308	jgi|Phaca1|206161|estExt_Genemark1.C_2_t30247	4.51	3.96	4.09	3.97	4.37
		jgi|Phchr1|6016|fgenesh1_pg.C_scaffold_10000099	12.6174	12.7394	1.08826	jgi|Phaca1|260581|fgenesh2_kg.8_#_176_#_isotig02179	8.43	7.21	7.64	6.67	7.61
		jgi|Phchr1|9148|fgenesh1_pg.C_scaffold_22000015	8.45221	8.4887	1.02562	jgi|Phaca1|262842|fgenesh2_kg.10_#_134_#_isotig04711	4.3	4.82	5.8	6.25	6.21
		jgi|Phchr1|5173|fgenesh1_pg.C_scaffold_8000348	12.8815	13.0528	1.12608	jgi|Phaca1|132105|estExt_Genewise1.C_1800002	0	0.27	0	0.12	0.15
		jgi|Phchr1|5885|fgenesh1_pg.C_scaffold_9000489	8.97611	9.21779	1.18237
(EC 1.1.1.47)	Glucose 1-dehydrogenase (β-d-glucose:NAD(P)+ 1-oxidoreductase)	jgi|Phchr1|123226|e_gwh2.1.833.1	10.9295	11.1122	1.13504	jgi|Phaca1|257147|fgenesh2_kg.5_#_2012_#_isotig14049	7.12	8	5.77	6.83	6.79
EC 1.1.1.47	Glucose 1-dehydrogenase (β-d-glucose:NAD(P)+ 1-oxidoreductase)	jgi|Phchr1|139548|e_gww2.2.699.1	12.1717	12.039	0.91208	jgi|Phaca1|191837|gm1.2548_g	6.21	6.06	6.28	6.01	5.96
Pentose Phosphate Pathway
5.3.1.9	glucose-6-phosphate isomerase	jgi|Phchr1|3583|fgenesh1_pg.C_scaffold_5000145	11.5015	10.8566	0.639532	jgi|Phaca1|172519|estExt_fgenesh1_pm.C_4_t20059	8.06	9.77	8.03	9.01	9.3
1.1.1.49	glucose-6-phosphate 1-dehydrogenase	jgi|Phchr1|139756|e_gww2.2.335.1	12.4048	11.515	0.539663	jgi|Phaca1|249261|fgenesh2_kg.2_#_459_#_isotig15045	8.1	8.69	8.14	8.39	8.34
3.1.1.31	6-phosphogluconolactonase	jgi|Phchr1|6364|fgenesh1_pg.C_scaffold_11000049	13.6837	13.3388	0.787361	jgi|Phaca1|247118|fgenesh2_kg.1_#_1128_#_isotig08502	5.54	5.67	3.71	4.78	5.42
1.1.1.44	6-phosphogluconate dehydrogenase	jgi|Phchr1|6357|fgenesh1_pg.C_scaffold_11000042	13.4783	12.3422	0.455002	jgi|Phaca1|247125|fgenesh2_kg.1_#_1135_#_isotig08317	9.81	10.21	9.54	9.94	9.84
2.7.1.15	ribokinase	jgi|Phchr1|5588|fgenesh1_pg.C_scaffold_9000192	9.54236	9.65588	1.08186	jgi|Phaca1|103503|e_gw1.10.110.	6.79	5.42	4.8	5.88	4.98
2.2.1.1	transketolase A	jgi|Phchr1|122794|e_gwh2.1.222.1	12.5739	11.1066	0.361653	jgi|Phaca1|209241|estExt_Genemark1.C_5_t20311	6.9	9.19	8.29	8.95	8.67
2.2.1.2	Transaldolase	jgi|Phchr1|134261|e_gww2.12.207.1	13.6899	12.9538	0.600337	jgi|Phaca1|259510|fgenesh2_kg.7_#_418_#_isotig10522	2.69	1.57	0	2.47	1.72
5.1.3.1	D-ribulose-5-phosphate-3 epimerase	jgi|Phchr1|42686|gww2.11.387.1	11.4623	11.3419	0.919971	jgi|Phaca1|247708|fgenesh2_kg.1_#_1718_#_isotig02025	7.88	6.74	6.43	6.61	6.6
5.3.1.6	ribose 5-phosphate isomerase	jgi|Phchr1|135939|e_gww2.10.279	10.108	9.88862	0.858907	jgi|Phaca1|259174|fgenesh2_kg.7_#_82_#_isotig11743	6.65	6.75	6.53	5.55	5.73
2.7.6.1	ribose-phosphate pyrophosphokinase	jgi|Phchr1|133166|e_gww2.1.721.1	13.8967	13.8243	0.951059	jgi|Phaca1|257135|fgenesh2_kg.5_#_2000_#_isotig12816	7.31	6.83	5.92	6.59	6.29
2.7.6.1	ribose-phosphate pyrophosphokinase	jgi|Phchr1|134767|e_gww2.11.241.1	11.7184	11.0776	0.641362	jgi|Phaca1|247396|fgenesh2_kg.1_#_1406_#_isotig12741	6.65	4.83	4.89	5.21	4.99
5.4.2.2	phosphoglucomutase	jgi|Phchr1|137623|e_gww2.3.196.1	12.6967	12.0635	0.644727	jgi|Phaca1|178364|estExt_fgenesh1_pm.C_110274	7.55	6.5	5.77	6.04	6.12
5.4.2.2	phosphoglucomutase	jgi|Phchr1|132563|e_gww2.1.296.1	11.9869	11.7467	0.846643	jgi|Phaca1|144538|estExt_Genewise1Plus.C_5_t40444	4.24	3.51	4.22	3.88	3.91
Galactose catabolism
2.7.1.6	galactokinase	jgi|Phchr1|138355|e_gww2.4.179.1	12.3949	12.8997	1.41896	jgi|Phaca1|253225|fgenesh2_kg.3_#_2167_#_isotig10686	4.84	4.74	5.5	5.15	5.11
2.7.7.12	UDPglucose--hexose-1-phosphate uridylyltransferase	jgi|Phchr1|39832|gww2.1.635.1	11.9132	12.1577	1.18471	jgi|Phaca1|121668|estExt_Genewise1.C_5_t50037	5.26	4.63	3.94	4.65	4.64
5.1.3.2	UDP-glucose-1-epimerase	jgi|Phchr1|8768|fgenesh1_pg.C_scaffold_18000139	12.0744	11.9976	0.948181	jgi|Phaca1|248470|fgenesh2_kg.1_#_2480_#_isotig11724	6.09	5.42	5.55	5.87	5.45
2.7.7.9	UTP-glucose-1-phosphate uridylyltransferase	jgi|Phchr1|135117|e_gww2.20.87.1	11.4008	11.1943	0.866599	jgi|Phaca1|265060|fgenesh2_kg.13_#_76_#_isotig13442	6.37	6.2	6.49	6.41	6.15
1.1.3.9	galactose oxidase	jgi|Phchr1|37905|gww2.1.379.1	11.8844	12.0314	1.10721	jgi|Phaca1|259359|fgenesh2_kg.7_#_267_#_isotig03219	10.48	9.44	9.76	9.81	9.97
Pentose catabolic pathway
	L-arabinose reductase	jgi|Phchr1|10221|fgenesh1_pm.C_scaffold_4000033	10.7302	12.1095	2.60138	jgi|Phaca1|260185|fgenesh2_kg.7_#_1093_#_isotig12525	6.49	6.7	8.4	7.26	7.48
	L-arabinose reductase	jgi|Phchr1|4638|fgenesh1_pg.C_scaffold_7000451	11.6752	12.4714	1.7365	jgi|Phaca1|132131|estExt_Genewise1.C_2070001	1.81	4.73	3.36	2.3	2.53
	L-xylulose reductase	jgi|Phchr1|4883|fgenesh1_pg.C_scaffold_8000058	11.8399	11.8549	1.01044	jgi|Phaca1|160861|fgenesh1_pm.4_#_1051	5.67	6.15	6.71	5.26	4.84
	D-xylose reductase	jgi|Phchr1|41350|gww2.17.99.1	13.9208	13.5911	0.795713	jgi|Phaca1|154100|estExt_Genewise1Plus.C_13_t10342	not available
						jgi|Phaca1|106246|e_gw1.13.461.1	not available
	L-arabitol dehydrogenase	jgi|Phchr1|136745|e_gww2.7.274.1	8.67406	8.89348	1.16426	jgi|Phaca1|251356|fgenesh2_kg.3_#_298_#_isotig01554	5.94	5.87	6.11	6.21	7.9
	xylitol dehydrogenase	jgi|Phchr1|1675|fgenesh1_pg.C_scaffold_2000653	12.4826	12.8216	1.26494	jgi|Phaca1|249477|fgenesh2_kg.2_#_675_#_isotig10185	8.28	6.16	9.32	7.63	8.08
	xylulose kinase	jgi|Phchr1|27652|gwh2.3.219.1	13.292	13.5271	1.17701	jgi|Phaca1|264538|fgenesh2_kg.12_#_185_#_isotig10124	8.09	7.76	8.49	8.35	7.67
Galacturonic acid pathway
	galacturonic acid reductase	jgi|Phchr1|6771|fgenesh1_pg.C_scaffold_11000456	10.0887	11.7149	3.08709	jgi|Phaca1|247231|fgenesh2_kg.1_#_1241_#_isotig10213	5.49	5.03	7.18	5.86	5.75
	L-galactonate dehydratase	jgi|Phchr1|136180|e_gww2.7.275.1	10.672	11.4002	1.65656	jgi|Phaca1|251873|fgenesh2_kg.3_#_815_#_isotig13461	5.96	5.24	6.13	5.53	6.3
	putative 2-keto-3deoxy-galactonate aldolase	jgi|Phchr1|140860|e_gww2.15.111.1	8.63584	9.0292	1.31345	jgi|Phaca1|257602|fgenesh2_kg.6_#_269_#_isotig06116	5.14	5.59	8.82	7.68	7.58
	putative L-glyceraldehyde reductase	jgi|Phchr1|10221|fgenesh1_pm.C_scaffold_4000033	10.7302	12.1095	2.60138	jgi|Phaca1|260185|fgenesh2_kg.7_#_1093_#_isotig12525	6.49	6.7	8.4	7.26	7.48
L-Rhamnose pathway
4.2.1.90	L-rhamnose 1-dehydrogenase	jgi|Phchr1|134640|e_gww2.11.364.1	12.5446	12.9444	1.31938	jgi|Phaca1|247452|fgenesh2_kg.1_#_1462_#_isotig15432	4.1	4.76	6.55	5.59	5.11
	L-rhamnonate dehydratase	jgi|Phchr1|136861|e_gww2.7.346.1	11.7295	11.8997	1.12524	jgi|Phaca1|170860|estExt_fgenesh1_pm.C_3_t10164	5.29	4.49	4.4	4.61	4.46
	L-KDR aldolase	jgi|Phchr1|127914|e_gwh2.4.417.1	11.1884	10.9482	0.846594	jgi|Phaca1|252672|fgenesh2_kg.3_#_1614_#_isotig07686	7.02	5.89	6.87	6.92	6.97
Note: Transcriptomic data for P. chrysosporium were obtained from Vanden Wymelenberg et al [24]; Transcriptomic data for P. carnosa were obtained from MacDonald et al. [10].
BMA, ball milled aspen; Y, rich medium containing yeast, maltose, peptone and glucose; F, minimal medium supplemented with milled balsam fir; P, minimal medium supplemented with milled lodgepole pine; S, minimal medium supplemented with milled white spruce; M, minimal medium supplemented with milled sugar maple.
